# Supplementary material for: Adaptation of Rhizosphere Microbial Communities to Continuous Exposure to Multiple Residual Antibiotics in Vegetable Farms
Source: Int J Environ Res Public Health. 2023 Feb 10;20(4):3137. doi: 10.3390/ijerph20043137 (PMC9958589; doi:10.3390/ijerph20043137)
Supplement: Supplementary file 1 [file ijerph-20-03137-s001.zip]

Archive with 1 entries (1 files):
- ijerph-2086832-supplementary.pdf
